# Supplementary material for: High-Density Patterned Array Bonding through Void-Free Divinyl Siloxane Bis-Benzocyclobutene Bonding Process
Source: Polymers (Basel). 2021 Oct 21;13(21):3633. doi: 10.3390/polym13213633 (PMC8588381; doi:10.3390/polym13213633)
Supplement: Supplementary file 1 [file polymers-13-03633-s001.zip]

Archive with 1 entries (1 files):
- polymers-1405045-supplementary.pdf
